# Supplementary material for: Uncovering a conserved vulnerability site in SARS‐CoV‐2 by a human antibody
Source: EMBO Mol Med. 2021 Nov 17;13(12):e14544. doi: 10.15252/emmm.202114544 (PMC8646660; doi:10.15252/emmm.202114544)
Supplement: Supplementary file 4 — Source Data for Figure 1 [file EMMM-13-e14544-s005.xlsx]

## Sheet: Fig.1D
Concentration,nM	SARS-CoV-2 pp			Average	STDEV		SARS-CoV pp			Average	STDEV
1866.67	99.5265	97.827	97.2233	98.1923	1.19423		42.6426	47.8537	48.3307	46.2757	3.15533
933.333	99.0808	98.3287	96.4185	97.9427	1.37248		21.6216	21.6216	35.2941	26.1791	7.89382
466.667	93.8162	94.2618	92.7565	93.6115	0.773235		11.7117	14.2643	29.7297	18.5686	9.74975
93.3333	45.4039	46.5181	40.39	44.104	3.26433		2.55255	5.40541	6.45646	4.8048	2.02006
46.6667	24.5125	20.0557	19.2201	21.2628	2.84522		1.35135	-0.75075	-1.2012	-0.2002	1.36243
9.33333	15.0418	18.6629	3.89972	12.5348	7.69428		1.35135	1.95195	-4.05405	-0.250249	3.30785
4.66667	6.96379	9.1922	17.505	11.2203	5.55558		-1.95195	-0.15015	4.92846	0.942119	3.56788
0.933333	4.73538	11.4206	5.84958	7.33519	3.58167		4.35435	1.8018	1.65165	2.6026	1.51892
0.093333	10.0279	1.67131	5.86973	5.8563	4.17829

## Sheet: Fig.1E
	Concentration, nM	SARS-CoV-2 pp (WT)			Average	SD
	200	99.7814	99.1803	99.1803	99.3807	0.347041
	100	99.2694	99.6575	98.835	99.254	0.411507
	50	97.1875	96.8614	95.6311	96.56	0.820828
	25	77.767	91.358	84.1974	84.4408	6.79878
	10	38.3562	43.1694	48.7379	43.4211	5.19543
	5	24.5902	25.6831	24.1085	24.7939	0.806798
	1	12.5683	10.8527	13.7864	12.4025	1.47386
	0.5	17.4863	10.3825	-1.55039	8.77282	9.61991
	0.1	7.06522	6.55738	11.3188	8.3138	2.61477
	0.01	11.5489	3.39674	4.44444	6.46337	4.43526
	0.001	3.82514	4.91803	5.45256	4.73191	0.829524
	Concentration, nM	SARS-CoV-2 pp (D614G)			Average	SD
	200	99.8089	99.1803	99.231	99.4067	0.349216
	100	99.9045	96.9024	99.3459	98.7176	1.59663
	50	99.3293	96.9024	96.9032	97.7116	1.40095
	25	90.9974	85.1852	77.6774	84.62	6.67796
	10	19.7452	19.1919	22.5806	20.5059	1.81793
	5	16.879	15.8249	8.37438	13.6928	4.6359
	1	2.54777	-3.8961	3.87097	0.84088	4.15535
	0.1	10.1523	10.3226	-14.2857	2.06305	14.1587
	0.01	5.41872	-21.4286	9.67742	-2.11082	16.8647
	Concentration, nM	SARS-CoV pp			Average	SD
	200	46	45	45.8	45.6	0.52915
	100	31.4	33.2	30.8	31.8	1.249
	50	21	11.8	34.4	22.4	11.3649
	20	30.6	17.6	8.2	18.8	11.2481
	10	19	13.6	8.2	13.6	5.4
	1	12.8	20.6	5.2	12.8667	7.70022
	0.1	3	5	2.2	3.4	1.44222
