# Supplementary material for: Uncovering a conserved vulnerability site in SARS‐CoV‐2 by a human antibody
Source: EMBO Mol Med. 2021 Nov 17;13(12):e14544. doi: 10.15252/emmm.202114544 (PMC8646660; doi:10.15252/emmm.202114544)
Supplement: Supplementary file 5 — Source Data for Figure 2 [file EMMM-13-e14544-s002.xlsx]

## Sheet: Fig.2A
Concentration,nM	SA B.1.351			Average	SD		Concentration,nM	UK B.1.1.7			Average	SD
200	98.6364	99.4231	99.0297	99.0297	0.39336		200	97.9118	99.7452	98.8253	98.8274	0.916697
100	96.3636	95.609	95.9863	95.9863	0.377335		100	98.8515	98.7388	98.7781	98.7895	0.0571866
50	87.9487	87.2756	87.6322	87.6188	0.336738		50	97.6798	97.9618	92.9878	96.2098	2.79389
10	21.4744	19.8718	15.4971	18.9477	3.09392		5	23.8979	31.3376	38.1215	31.119	7.11434
5	16.3462	13.4615	14.9876	14.9318	1.44312		1	16.4733	26.1147	21.3415	21.3098	4.82074
1	5.12821	6.73077	7.01754	6.29217	1.01817		0.1	11.9537	16.4331	11.4338	13.2735	2.7486
0.1	9.79021	7.35294	8.65385	8.599	1.21956		0.01	19.1517	5.07757	1.27042	8.49989	9.41907
0.01	7.41191	10.2113	3.21637	6.94652	3.52059
Concentration, nM	P.1-Gamma			Average	SD		Concentration,nM	B.1.617.2-Delta			Average	SD
200	99.8822	99.9605	100	99.9476	0.0599265		200	98.3092	100	100	99.4364	0.976195
100	99.8858	100	99.9118	99.9325	0.0598765		100	91.5459	100	100	97.182	4.88098
50	99.1213	99.2635	99.4786	99.2878	0.179907		50	79.4686	97.9699	100	92.4795	11.3134
10	45.1845	39.7629	48.289	44.4122	4.31524		10	54.1063	57.1429	38.7597	50.0029	9.85461
5	34.6221	27.1295	35.4282	32.3933	4.57636		5	45.6522	23.2877	10.0775	26.3391	17.9826
1	19.3322	16.8313	20.9898	19.0511	2.09345		1	37.8019	19.863	5.42636	21.0304	16.2193
0.5	14.4112	8.56835	3.74396	8.90785	5.34174		0.1	34.1787	3.42466	20.155	19.2528	15.3969
0.1	14.7627	9.10724	2.34022	8.73674	6.21954		0.01	39.3333	-21.7105	-4.87805	4.24826	31.5286
0.01	9.54737	8.09723	9.54737	9.06399	0.83724		0.001	0.649351	2.27273	-3.24675	-0.108224	2.83665
0.001	8.8223	4.65314	7.55343	7.00963	2.13712		0.0001	3.27869	2.18579	-1.0929	1.45719	2.27504
0.0001	3.27869	2.18579	-1.0929	1.45719	2.27504		1e-05	5.46448	4.37158	3.28962	4.37523	1.08744
1e-05	5.46448	4.37158	3.28962	4.37523	1.08744

## Sheet: Fig.2B
Concentration (nM)	Neutralization （%）
	WT
400	87.5
200	100
100	100
50	87.5
25	87.5
10	50
5	37.5
2.5	50
0.5	12.5
0.25	0
0.05	0

## Sheet: Fig.2C
	Neutralization (%)
Concentration, nM	Munich			Average	SD
345.066	96.3303	93.7309	94.9541	95.0051	1.30044
172.533	98.5735	98.5735	98.1455	98.4308	0.247083
86.2664	98.9214	98.6132	97.8428	98.4592	0.555553
43.1332	92.599	86.2306	88.4682	89.0993	3.23073
21.5666	80.4545	80.7576	77.2727	79.495	1.93046
10.7833	60.3448	51.5517	49.8276	53.908	5.64068
5.39165	36.9355	34.8387	25.9677	32.5806	5.82211
2.69583	27.4262	22.0816	16.8776	22.1285	5.27442
Concentration, nM	UK			Average	SD
345.066	98.5994	95.3782	96.7787	96.9188	1.6152
172.533	95.022	96.4861	97.6574	96.3885	1.32042
86.2664	96.5517	96.2963	97.4457	96.7646	0.603553
43.1332	92.8087	90.502	96.0651	93.1253	2.79503
21.5666	90.621	94.0431	89.4804	91.3815	2.37452
10.7833	83.3522	80.068	83.692	82.3707	2.00147
5.39165	53.8576	62.0178	58.6053	58.1602	4.09829
2.69583	50.1359	58.8315	37.6359	48.8678	10.6546

## Sheet: Fig.2D
	IC50(nM)
		WT	E406W	K417N	Y453F	A475V	F490L	D614G	A222V-D614G	N439K-D614G	S477N-D614G	Δ69-70- N501Y-D614G	B.1.1.7(501Y.V1-Alpha)	B.1.351(501Y.V2-Beta)	P.1(Gamma)	B.1.617.2(Delta)
	FD20	11.95	12.99	12.7	12.48	12.6	13.37	15.12	12.53	13.83	15.02	21.67	10.67	22.44	12.42	12.56
	CB6	0.5188	5.9	599.79	1.468	16	0.873	0.9317	1.07	0.4415	1.254	5.845	6.15	1000	178	0.08285
	CV30	3.956	189.671	325.087	14.63	38.12	6.583	5.417	9.588	10.53	9.921	5.061	1.69	21.86	17.9	2.502
	10933	0.6693	65.11	2.974	69.2787	1.155	0.298	1.082	0.7636	0.3582	1.264	0.6188	0.27	10.48	17.36	0.3388
	10987	0.7041	55.5904	0.089	2.118	0.295	0.343	0.7875	1.084	24.547	2.295	0.4312	0.13	0.69	0.3869	1.233
	Fold Change
		WT	E406W	K417N	Y453F	A475V	F490L	D614G	A222V-D614G	N439K-D614G	S477N-D614G	Δ69-70- N501Y-D614G	B.1.1.7(501Y.V1-Alpha)	B.1.351(501Y.V2-Beta)	P.1(Gamma)	B.1.617.2(Delta)
	FD20	1	1.08703	1.06276	1.04435	1.05439	1.11883	1.26527	1.04854	1.15732	1.2569	1.81339	0.892887	1.87782	1.03933	1.05105
	CB6	1	11.3724	1156.11	2.82961	30.8404	1.68273	1.79588	2.06245	0.851002	2.41712	11.2664	11.8543	1927.53	343.099	0.159695
	CV30	1	47.945	82.1758	3.69818	9.636	1.66405	1.36931	2.42366	2.66178	2.50784	1.27932	0.427199	5.52578	4.52477	0.632457
	10933	1	97.2807	4.44345	103.509	1.72568	0.445241	1.61661	1.14089	0.535186	1.88854	0.924548	0.403407	15.6582	25.9375	0.506201
	10987	1	78.9524	0.126402	3.0081	0.418975	0.487147	1.11845	1.53955	34.8629	3.25948	0.612413	0.184633	0.979974	0.549496	1.75117
Source data for the IC50
Neutralization of the FD20
Concentration, nM	SARS-CoV-2 pp (WT)							Average	SD
200	99.7814	99.1803	99.1803		99.1803	99.7814		99.4208	0.329232
100	99.2694	99.6575	98.835		99.284	99.6831		99.3458	0.346968
50	97.1875	96.8614	95.6311		99.0494	96.2092		96.9877	1.29931
25	77.767	91.358	84.1974					84.4408	6.79878
10	38.3562	43.1694	48.7379		44.321	46.7273	51.0532	45.3941	4.4859
5	24.5902	25.6831	24.1085		21.358	25.7773		24.3034	1.79384
1	12.5683	10.8527	13.7864		11.6279			12.2088	1.26419
0.5	17.4863	10.3825	-1.55039		6.20155			8.13	7.95914
0.1	7.06522	6.55738	11.3188		18.7761	3.27869	11.4754	9.74526	5.40716
0.01	11.5489	3.39674	4.44444		15.679			8.76728	5.86058
0.001	3.82514	4.91803	5.45256					4.73191	0.829524
Concentration, nM	E406W					Average	SD	K417N				Average	SD	Y453F				Average	SD	A475V				Average	SD	F490L
200	98.61	99.4255				99.0178	0.57661	99.9082	98.0465			98.9773	1.31642	99.196	99.6023			99.3992	0.287326	98.5524	98.8952			98.7238	0.242396	100	99.2731
100	98.6649	98.3979	95.5985		98.8151	97.8691	1.52354	100	99.9	100	96.1882	99.0221	1.88982	99.3501	99.8881	99.1045	100	99.5857	0.428235	99.0857	98.5714	99.5714	98.3286	98.8893	0.553562	99.8658	98.5714	99.5714	99.2731
50	90.5791	97.0916				93.8354	4.60497	98.9286	97.6653			98.2969	0.893281	97.5209	99.1798			98.3504	1.17298	96.1905	96.6006			96.3955	0.289977	97.6219	99.741
10	42.0561	42.4566	20.4633		55.1167	40.0232	14.3812	38.2653	32	41.0667	67.3615	44.6734	15.5931	42.1106	49.9254	45.319	44.9787	45.5834	3.23259	37.8286	48	49.2857	47.5921	45.6766	5.28156	39.0244	39.3216	50.8794	65.3084
5	8.88031	24.9551				16.9177	11.3666	23.4694	23.2877			23.3785	0.128495	26.9682	21.7067			24.3374	3.72041	29.5238	59.5238			44.5238	21.2132	20.7317	43.1718
1	4.2471	0.179533				2.21332	2.87621	16.8367	20.6671			18.7519	2.70845	14.9079	20.464			17.6859	3.92875	15.4286	15.5807			15.5047	0.1076	7.43243	23.6784
0.5	7.33591	6.82333				7.07962	0.362445	21.4286	13.5199			17.4743	5.59224	10.5263	7.29361			8.90996	2.28587	13.9048	-3.39943			5.25266	12.2359	10.8108	38.8766
0.1	15.8333	8.43806				12.1357	5.22924	3.57926	2.08457			2.83192	1.0569	17.2932	15.7415			16.5174	1.09723	15.678	13.5977			14.6379	1.47095	20.2703	20.7049
0.01	3.43838	5.20646				4.32242	1.25022	1.35792	0.416915			0.887418	0.665392	2.8169	-4.1425			-0.662799	4.92104	0.190476	-2.54958			-1.17955	1.93751	7.45763	21.6327
Concentration, nM	SARS-CoV-2 pp (D614G)				Average	SD
200	99.8089	99.1803	99.231		99.4067	0.349216
100	99.9045	96.9024	99.3459	95.0739	97.8067	2.24022
50	99.3293	96.9024	96.9032	92.7094	96.4611	2.7503
25	90.9974	85.1852	77.6774		84.62	6.67796
10	19.7452	19.1919	22.5806	20.197	20.4287	1.49235
5	16.879	15.8249	8.37438		13.6928	4.6359
1	2.54777	-3.8961	3.87097	-7.88177	-1.33978	5.52562
0.1	10.1523	10.3226	-14.2857		2.06305	14.1587
0.01	5.41872	-21.4286	9.67742		-2.11082	16.8647
0.001	3.27869	2.18579			2.73224	0.772794
Concentration, nM	A222V-D614G				Average	SD	N439K-D614G				Average	SD	S477N-D614G				Average	SD	Δ69-70-N501Y-D614G				Average	SD
200	99.9475	99.3207			99.6341	0.4432	99.2361	99.5833			99.4097	0.245522	99.9484	99.2261			99.5873	0.510722	98.8671	97.2533			98.0602	1.14113
100	98.7229	100	99.7933	98.7229	99.3098	0.682917	99.9306	99.7118	99.0953	98.5616	99.3248	0.619625	99.8452	99.5821	99.8249	96.4545	98.9267	1.65243	97.1678	96.5755	95.8278	92.5867	95.5395	2.04345
50	99.895	99.6899	90.3		96.6283	5.48144	99.5833	99.366	87.9178		95.6224	6.67324	99.3293	99.7015	93.4545		97.4951	3.50418	84.3916	86.4209	80.64		83.8175	2.93291
25	97.2966	98.9664	53.168		83.1437	25.9731	89.7917	95.1585	70.6575		85.2026	12.879	90.9974	90	50.3226		77.1067	23.2011	51.7482	59.5719	52.5333		54.6178	4.3083
10	42.5197	44.1861	30.0059	34.6105	37.8305	6.68267	21.1632	33.1412	19.4444	31.7808	26.3824	7.07578	39.123	36.7164	22.0159	20.9677	29.7058	9.54497	18.3916	18.1926	27.4667	6.62252	17.6684	8.5404
5	19.685	17.5711	19.3739		18.8767	1.14134	0.694444	15.562	18.6301		11.6288	9.59293	13.0696	5.07463	21.5054		13.2166	8.21636	5.59441	13.4364	1.06667		6.69915	6.25842
1	6.29921	2.58398	5.19787		4.69369	1.90824	-13.8889	1.72911	-5.61644		-5.92541	7.81359	3.00946	-1.79104	4.30107		1.83983	3.21006	-4.8951	2.97265	-8		-3.30748	5.65599
0.1	7.26521	-10.5085			-1.62165	12.5679	-10.4167	1.78082			-4.31794	8.62495	12.6984	-3.33333			4.68254	11.3362	4.54545	-4.53333			0.0060625	6.41967
0.01	0	11.3999			5.69994	8.06093	6.71233	0.864553			3.78844	4.135	7.22222	-13.1343			-2.95604	14.3942	4	-5.19187			-0.595935	6.49963
0.001	3.27869	2.18579			2.73224	0.772794	-2.0339	-0.7088			-1.37135	0.936987	3.88889	2.88714			3.38801	0.708344	6.09137	-4.5045			0.793435	7.49241
Concentration (nM)	B.1.1.7(501Y.V1-Alpha)			Average	SD		Concentration (nM)	B.1.351(501Y.V2-Beta)			Average	SD		Concentration (nM)	P.1-Gamma			Average	SD		Concentration (nM)	B.1.617.2-Delta				Average	SD
200	97.9118	99.7452	98.8253	98.8274	0.916697		200	98.6364	99.4231	99.0297	99.0297	0.39336		200	99.8822	99.9605	100	99.9476	0.0599265		200	98.3092	100	100	98.1065	99.1039	1.038
100	98.8515	98.7388	98.7781	98.7895	0.0571866		100	96.3636	95.609	95.9863	95.9863	0.377335		100	99.8858	100	99.9118	99.9325	0.0598765		100	91.5459	100	100	92.3077	95.9634	4.67143
50	97.6798	97.9618	92.9878	96.2098	2.79389		50	87.9487	87.2756	87.6322	87.6188	0.336738		50	99.1213	99.2635	99.4786	99.2878	0.179907		50	79.4686	97.9699	100	85.7988	90.8093	9.82276
25		86.2735	87.2928	86.7832	0.720754		10	21.4744	19.8718	15.4971	18.9477	3.09392		10	45.1845	39.7629	48.289	44.4122	4.31524		10	54.1063	57.1429	38.7597	28.9941	44.7507	13.232
10	48.1852	48.2803		48.2327	0.0671893		5	16.3462	13.4615	14.9876	14.9318	1.44312		5	34.6221	27.1295	35.4282	32.3933	4.57636		5	45.6522	23.2877	10.0775	15.3846	23.6005	15.6711
5	23.8979	31.3376	38.1215	31.119	7.11434		1	5.12821	6.73077	7.01754	6.29217	1.01817		1	19.3322	16.8313	20.9898	19.0511	2.09345		1	37.8019	19.863	5.42636	2.36686	16.3645	16.2006
1	16.4733	26.1147	21.3415	21.3098	4.82074		0.1	9.79021	7.35294	8.65385	8.599	1.21956		0.5	14.4112	8.56835	3.74396	8.90785	5.34174		0.1	34.1787	3.42466	20.155	-4.14201	13.4041	17.1718
0.5		17.3259	23.7569	20.5414	4.54741		0.01	7.41191	10.2113	3.21637	6.94652	3.52059		0.1	14.7627	9.10724	2.34022	8.73674	6.21954		0.01	39.3333	-21.7105	-4.87805	-22.6316	-2.47171	29.0402
0.1	11.9537	16.4331	11.4338	13.2735	2.7486		0.001		2.4032	1.60819	2.0057	0.562162		0.01	9.54737	8.09723	9.54737	9.06399	0.83724		0.001	0.649351	2.27273	-3.24675	-8.28402	-2.15217	4.69844
0.01	19.1517	5.07757	1.27042	8.49989	9.41907		0.0001		2.18579	4.94505	3.56542	1.95109		0.001	8.8223	4.65314	7.55343	7.00963	2.13712		0.0001	3.27869	2.18579	-1.0929		1.45719	2.27504
0.001		7.23576	-9.61887	-1.19156	11.918									0.0001	3.27869	2.18579	-1.0929	1.45719	2.27504		1e-05	5.46448	4.37158	3.28962		4.37523	1.08744
0.0001		6.23669	4.17423	5.20546	1.45838									1e-05	5.46448	4.37158	3.28962	4.37523	1.08744
Neutralization of CB6
Concentration, nM	SARS-CoV-2 pp (WT)					Average	SD
200	99.8155	99.5357	99.5357	99.9153		99.7005	0.194633
100	100	99.8155	99.5298	99.6	99.7458	99.7382	0.185144
10	97.819	98.3929	98.2738	98.5119	97.0909	98.0177	0.580734
5	94.2203	96.7857	96.6667	95.7738	96.1864	95.9266	1.03539
1	80.3708	78.4524	75.119	78.1548	74.661	77.3516	2.40809
0.5	67.0665	47.5595	42.3214	57.2034		53.5377	10.9241
0.1	22.6827	20.8333	16.0714			19.8625	3.41087
0.01	11.4504	11.3095	13.0952			11.9517	0.992822
0.001	3.92584	11.9048	14.881			10.2372	5.66473
0.0001	11.3095	4.16667				7.7381	5.05076
1e-05	7.14286	3.57143				5.35714	2.52538
Concentration, nM	E406W				Average	SD	Concentration, nM	K417N				Average	SD	Concentration, nM	Y453F				Average	SD	A475V				Average	SD	F490L				Average	SD
200	98.7645	98.7984	99.3992	98.2406	98.8007	0.473732	600	33.6735	65.4867			49.5801	22.4954	200	99.7387	99.0306			99.3847	0.50066	94.8191	95.4674			95.1432	0.458467	99.741	98.5463			99.1436	0.84478
100	98.61	99.4255			99.0178	0.57661	400	20.9184	35.7962			28.3573	10.5202	100	99.3501	99.1791	99.2537	98.5336	99.0791	0.370383	90.7048	92.2857	93.4286	96.6006	93.2549	2.49441	100	99.4347	100	100	99.8587	0.282663
50	96.9112	95.6912			96.3012	0.86267	200	14.7959	23.8938			19.3449	6.43318	50	98.459	98.0613			98.2601	0.281181	79.8857	73.0878			76.4868	4.80683	98.3132	97.5926			97.9529	0.509555
10	68.1853	70.0935	74.4993	67.684	70.1155	3.1014	100	6.12245	20	16	4.64602	11.6921	7.48882	10	92.6968	94.1791	93.806	91.3007	92.9957	1.29347	30.9714	52.7143	40.5714	39.6601	40.9793	8.94006	94.3976	95.603	93.2161	96.3656	94.8956	1.38206
5	56.2934	36.0862			46.1898	14.2887	50	6.12245	1.99115			4.0568	2.92127	5	86.8007	83.5957			85.1982	2.26626	19.2381	43.9094			31.5737	17.4452	91.2048	91.4097			91.3073	0.144865
1	1.9305	1.03806			1.48428	0.63105	10	8.16327	8.66667	11.3333	10.6195	9.69568	1.52123	1	34.2044	39.6023			36.9033	3.81693	0.190476	6.79887			3.49467	4.67284	50.7229	57.3788			54.0509	4.70647
0.5	2.7027	-0.89767			0.902517	2.54585	1	4.97238	2.43363			3.703	1.79517	0.5	29.6482	28.9147			29.2814	0.518719	7.80952	-0.56657			3.62148	5.92279	39.1566	31.6079			35.3823	5.33774
0.1	20.4633	7.0018			13.7326	9.51874	0.1	12.6506	1.76991			7.21026	7.69381	0.1	28.3082	11.0191			19.6636	12.2253	5.9322	7.93201			6.93211	1.41408	33.1325	36.8943			35.0134	2.65995
0.01	10.4247	-19.0311			-4.30319	20.8284								0.01	-7.20268	2.8169			-2.19289	7.08491	1.29357	-2.83286			-0.769645	2.91783	-1.80723	4.51542			1.35409	4.47079
Concentration, nM	SARS-CoV-2 pp (D614G)			Average	SD
200	99.6178	99.9153		99.7665	0.210308
100	99.8089	99.3459	100	99.7183	0.336345
50	98.949	99.7458		99.3474	0.563366
10	96.5127	85.332	91.6256	91.1568	5.60509
5	89.4427	84.0394		86.741	3.82069
1	60.8758	44.8276		52.8517	11.3478
0.5	20.4783	23.6453		22.0618	2.2394
0.1	7.80255	-8.867		-0.532226	11.7872
0.01	9.13706	-10.3448		-0.603872	13.7758
0.001	6.09137	1.47783		3.7846	3.26226
0.0001	11.3095	4.16667		7.7381	5.05076
Concentration, nM	A222V-D614G			Average	SD	N439K-D614G			Average	SD	S477N-D614G			Average	SD	Δ69-70-N501Y-D614G			Average	SD
200	99.9475	99.0254		99.4865	0.65203	99.5833	99.7257		99.6545	0.100664	99.9484	99.7936		99.871	0.109439	96.6434	97.6267		97.135	0.695305
100	99.7375	98.2886	99.5865	99.2042	0.796519	99.4444	98.8368	99.469	99.2501	0.358113	99.2261	98.1432	97.7091	98.3595	0.781302	93.2238	85.1656	95.6267	91.3387	5.47941
50	99.2651	98.7301		98.9976	0.378323	98.4028	99.115		98.7589	0.503644	96.9819	97.9273		97.4546	0.668449	83.5524	90.4533		87.0029	4.87966
10	93.1234	80.894	95.8949	89.9707	7.9819	95.1042	93.538	97.2124	95.2848	1.84387	90.8169	82.9178	90.0727	87.9358	4.36162	67.9021	51.1258	69.3333	62.7871	10.1243
5	88.0053	91.5535		89.7794	2.50896	92.1875	97.6549		94.9212	3.86601	84.2906	83.6364		83.9635	0.462639	51.3287	56.2667		53.7977	3.49169
1	34.1207	74.6013		54.361	28.6241	54.1667	86.1947		70.1807	22.6472	48.4093	64.5455		56.4774	11.41	9.79021	18.6667		14.2284	6.27661
0.1	19.1601	26.1666		22.6633	4.95432	7.29167	34.9558		21.1237	19.5615	18.7446	14.3636		16.5541	3.09783	7.64327	17.8667		12.755	7.22904
0.01	15.4856	8.44655		11.9661	11.9661	9.375	12.8319		11.1034	2.44437	20.0344	9.45454		14.7445	7.48108	8.53147	20.2667		14.3991	8.29804
0.001	7.45763	1.35854		4.40808	4.40808	-3.125	3.9823		0.428651	5.02562	11.264	15		13.132	2.64177	8.74126	-6.4		1.17063	10.7065
Concentration (nM)	B.1.1.7(501Y.V1-Alpha)				Average	SD	Concentration (nM)	B.1.351(501Y.V2-Beta)			Average	SD			Concentration (nM)	P.1-Gamma			Average	SD		Concentration (nM)	B.1.617.2-Delta				Average	SD
600	97.6219	95.6906			96.6563	1.36566	800	33.2443	39.4231		36.3337	4.36904			200	40.246	44.3147	45.856	43.4722	2.8983		200	100	100	100	98.1114	99.5279	0.944285
400	100	92.8177			96.4088	5.07867	200	25.641	26.6026	20.3258	24.1898	3.38068			100	30.0527	29.4054	29.0112	29.4898	0.525875		100	96.7995	100	100	100	99.1999	1.60024
200	81.5287	77.2622	93.3702	91.1585	85.8299	7.68454	50	14.7436	22.7564	9.64912	15.7164	6.60757			50	19.5079	17.7295	25.0005	20.746	3.79032		10	93.3575	100	98.0451	100	97.8507	3.13399
100	72.9936	64.7332	85.0829	85.061	76.9677	9.94709	10	6.73077	12.8205	10.3458	9.9657	3.06261			10	8.43585	4.25723	9.15836	7.28381	2.64588		5	96.7391	100	98.1203	98.0388	98.2246	1.34215
10	60.5095	51.1601	64.3293		58.6663	6.77532	5	8.65385	5.44872	6.67421	6.92559	1.61728			5	15.4657	4.43686	10.3616	10.0881	5.51952		1	83.0918	83.7398	71.4286	79.6615	79.4804	5.65832
5	51.2102	43.6195	57.1429	59.7938	52.9416	7.17642	1	8.97436	6.41026	2.60181	5.99547	3.20646			1	10.1933	7.84983	10.7626	9.60193	1.54383		0.5	67.3913	65.0406	53.3835		61.9385	7.5015
1	24.8408	25.7541	20.8711	28.6585	25.0311	3.21572	0.5	7.05128	6.08974	3.52564	5.55556	1.82251			0.5	12.4477	14.0791	13.354	13.2936	0.817382		0.1	33.8999	60.9756	44.3609	21.8266	40.2658	16.5951
0.5	26.4968	18.7661	9.98185		18.4149	8.26308	0.1	4.92958	7.04739	-2.00267	3.32476	4.73365			0.1	7.55343	10.635	9.90991	9.36611	1.61114		0.01	26.3779	25.2033	27.8195	19.3498	24.6876	3.7159
0.1	17.6366	9.51157	14.3376	4.57317	11.5147	5.70508	0.01	12.4166	13.2442	0.534045	8.73161	7.11135			0.01	7.20562	7.49057	6.15036	6.94885	0.706038		0.001	16.2338	4.54545	21.2598	0.773994	10.7033	9.63564
0.01	10.1733	18.3805	1.66667	11.2281	10.3621	6.84812	0.001	1.92308	15.0668		8.49495	9.29404			0.001	9.49033	5.51464	2.13969	5.71489	3.67941		0.0001	11.3095	4.16667	7.14286		7.53968	3.58792
0.001	2.11566	17.8663			9.99099	11.1374									0.0001	4.47188	4.16667	7.14286	5.26047	1.63733		1e-05	1.19048	3.57143	11.9048		5.55556	5.62597
															1e-05	1.19048	3.57143	11.354	5.37197	5.31561
Neutralization of CV30
Concentration, nM	SARS-CoV-2 pp (WT)					Average	SD
200	97.807	98.8596	98.3333	95.6036	99.5455	98.0298	1.50118
100	98.6914	98.1579	95.7895	95.0909	97.5909	97.0641	1.55243
50	91.3548	92.2969	90.0051			91.2189	1.15192
10	85.4962	79.4545	75.0877	77.0175	75.7895	78.5691	4.21373
5	69.4656	55.5	59.0351	56.9298	56.6667	59.5194	5.70443
1	13.2456	19.5455	18.8596			17.2169	3.45629
0.5	22.9008	19.474	20.8772	19.2105	17.2807	19.9486	2.08957
0.1	2.50818	17.2727	7.01754	12.807	14.8246	10.886	6.02382
0.01	2.18102	6.14035	15.2632	13.9474		9.38298	6.26612
0.001	-4.253	-3.50877	6.14035	7.01754		1.34903	6.05722
0.0001	7.89474	-8.77193				-0.438596	11.7851
1e-05	14.2105	0.877193				7.54386	9.42809
Concentration, nM	E406W				Average	SD	Concentration, nM	K417N				Average	SD	Concentration, nM	Y453F				Average	SD	Concentration, nM	A475V				Average	SD	Concentration, nM	F490L				Average	SD
600	97.6302	97.6543			97.6422	0.0170413	600	67.8642	83.7999			75.8321	11.2682	200	91.1558	97.0174			94.0866	4.14479	600	87.6593	95.4674			91.5633	5.5212	200	95.3378	99.2731			97.3055	2.78267
400	40.6178	94.614			67.6159	38.1811	400	23.4694	79.7498			51.6096	39.7963	100	85.1256	89.7761	90.2239	96.0232	90.2872	4.465	400	76.0762	92.9179			84.497	11.9089	100	92.2297	94.2211	97.7387	96.3656	95.1388	2.42002
200	27.3359	85.9964			56.6662	41.4792	200	13.7755	68.0762			40.9259	38.3964	50	78.4925	91.0522			84.7723	8.88108	200	64.4952	94.3343			79.4148	21.0994	50	86.9595	97.8194			92.3894	7.67912
100	17.3745	18.291	22.6969	73.07	32.8581	26.9084	100	3.57143	8	21.3333	37.8201	17.6812	15.4027	10	29.6482	39.403	42.0896	48.5501	39.9227	7.85201	100	53.1429	68.1429	64.2857	89.2351	68.7016	15.0943	10	49.6622	64.196	65.3266	79.8458	64.7576	12.3311
50	4.2471	38.9587			21.6029	24.5448	50	5.10204	16.1406			10.6213	7.80541	5	16.2479	15.2444			15.7462	0.709582	50	36.3048	69.9717			53.1382	23.8061	5	33.8513	55.3965			44.6239	15.2347
10	-6.66667	5.07343	8.41122	2.33393	2.28798	6.46634	10	4.59184	0	5.33333	-0.22124	2.42598	2.946	1	7.53769	59.2378			33.3877	36.5575	10	12.381	14.5714	27.1429	23.796	19.4728	7.11425	1	-0.67568	18.7225			9.0234	13.7166
1	-6.56371	-19.7232			-13.1435	9.30516	1	2.04082	-20.1327			-9.04594	15.679	0.5	2.84757	16.7357			9.79164	9.8204	5	0.190476	13.3145			6.75246	9.28005	0.5	0	11.1234			5.56168	7.8654
0.1	-3.4749	-6.92042			-5.19766	2.43635	0.1	-1.65746	-2.87611			-2.26679	0.861716	0.1	16.2479	16.2386			16.2433	0.00657609	1	-5.14286	5.94901			0.403074	7.84314	0.1	1.35135	16.7401			9.04572	10.8815
														0.01	2.52764	-16.9856			-7.22898	13.7979	0.1	6.77966	-12.7479			-2.98412	13.8081	0.01	6.1674	10.2041			8.18574	2.85436
Concentration, nM	SARS-CoV-2 pp (D614G)			Average	SD
200	98.758	98.8535		98.8057	0.067557
100	95.8917	96.0357	95.468	95.7985	0.295117
50	87.0064	90		88.5032	2.11682
10	70.9076	45.0941	89.5567	68.5195	22.3272
5	35.9873	43.3498		39.6685	5.20607
1	13.535	3.44828		8.49165	7.13241
0.1	-1.27389	-1.47783		-1.37586	0.144207
0.01	-1.27389	-9.35961		-5.31675	5.71747
0.001	-2.70701	-4.4335		-3.57026	1.22081
0.0001	7.89474	-8.77193		-0.438596	11.7851
Concentration, nM	A222V-D614G			Average	SD	N439K-D614G			Average	SD	S477N-D614G			Average	SD	Δ69-70-N501Y-D614G			Average	SD
200	98.6089	99.0254		98.8172	0.294496	96.5278	97.5753		97.0516	0.740737	97.8848	97.9273		97.906	0.030045	98.4476	99.4667		98.9571	0.720627
100	97.0079	94.7382	97.2239	95.873	1.60491	93.5069	96.6712	95.7997	95.0891	2.23749	93.2416	98.0364	96.2865	95.8548	2.42634	95.2797	99.2533	94.3046	97.2665	2.80977
50	91.2861	91.3467		91.3164	0.0428719	85.6597	90.1781		87.9189	3.19496	82.9751	93.6727		88.3239	7.56439	87.7692	95.52		91.6446	5.48062
10	59.3176	34.6105	61.3113	46.964	17.4706	48.9583	70.9863	44.4265	59.9723	15.5761	50.215	59.0909	48.435	52.5803	5.70817	60.979	72	49.4702	66.4895	7.79301
5	43.5695	38.8659		41.2177	3.32597	23.6111	56.0274		39.8193	22.9218	33.19	43.2727		38.2314	7.12955	60.5594	42.6667		51.6131	12.6521
1	7.08661	18.4879		12.7873	8.06192	-1.04167	60.4657		29.712	43.4923	11.5219	18.7273		15.1246	5.09494	10.8392	20.8		15.8196	7.04338
0.1	-0.26247	4.60721		2.17237	3.44338	-17.7083	15.7534		-0.97744	23.661	-10.6621	8.36364		-1.14923	13.4532	-3.21678	-4.16667		-3.69172	0.671674
0.01	6.82415	-4.25281		1.28567	7.83259	-17.0139	-3.15068		-10.0823	9.80278	-1.63371	10.5556		4.46092	8.61912	-8.46154	-11.4583		-9.95992	2.11903
0.001	2.88714	-4.84347		-0.978166	5.46637	-2.08333	1.36986		-0.356734	2.44178	2.49355	-1.63371		0.429921	2.91841	-1.95804	-13.2813		-7.61967	8.00675
Concentration (nM)	B.1.1.7(501Y.V1-Alpha)				Average	SD	Concentration (nM)	B.1.351(501Y.V2-Beta)			Average	SD			Concentration (nM)	P.1-Gamma			Average	SD			Concentration (nM)	B.1.617.2-Delta				Average	SD
200	95.3596	98.2166			96.7881	2.02015	200	95.4487	95.8013		95.625	0.249298			200	98.6995	99.6767	99.619	99.3317	0.548291			200	100	100	100	100	100	0
100	95.2436	95.1592			95.2014	0.0596657	100	91.5385	88.9103		90.2244	1.85842			100	96.5378	97.9163	97.6939	97.3826	0.740076			100	98.43	98.1203	100	100	99.1376	1.00385
50	85.0649	96.3415			90.7032	7.97371	50	77.6783	78.3046		77.9915	0.442854			50	90.0527	90.3539	91.337	90.5812	0.671615			50	93.9613	98.1203	97.9675	92.7362	95.6963	2.75717
10	83.5267	79.4904	70.7792	85.061	79.7143	6.40331	10	33.6538	24.6795		29.1667	6.34583			10	31.6344	29.9443	28.4096	29.9961	1.61306			10	81.8841	82.7068	79.6748	81.8406	81.5266	1.29722
5	72.9698	73.6306	62.987		69.8625	5.96348	5	17.6282	15.7051		16.6667	1.35982			5	17.5747	18.448	20.1877	18.7368	1.33023			5	72.2222	80.4511	73.9837	81.1143	76.9428	4.49998
1	38.8631	42.6921	30.5195	59.7938	42.9671	12.3153	1	7.37179	8.65385		8.01282	0.906547			1	13.7083	13.0591	19.185	15.3175	3.3651			1	44.4444	18.797	-0.81301	25.1834	21.903	18.6596
0.5	42.2274	27.7654	23.3766	28.6585	30.507	8.14744	0.5	9.61538	6.73077		8.17308	2.03973			0.5	8.78735	11.0832	8.95783	9.60945	1.27912			0.1	25.1208	17.2932	-0.81301	26.6362	17.0593	12.5986
0.1	28.2854	25.952	5.84416		20.0272	12.3381	0.1	0.850547	6.67421		3.76238	4.11795			0.1	13.181	11.4424	11.5648	12.0627	0.970391			0.01	17.8744	-16.5414	-8.94309	10.6559	0.761458	16.1691
0.01	24.8072	9.16784	-0.243902	4.57317	9.57608	10.8569	0.01	15.4314	16.5493		15.9903	0.79051			0.01	8.09723	13.1727	11.3601	10.8767	2.57204			0.001	4.37956	9.09091	-7.79221	1.21305	1.72283	7.12139
0.001	2.44216	16.079	-2.5974	11.2281	6.78795	8.42632	0.001	2.88462	1.92308		2.40385	0.67991			0.001	11.1788	8.8223	10.2724	10.0912	1.18865			0.0001	7.89474	-8.77193	14.2105		4.44444	11.8734
															0.0001	8.09723	-8.77193	9.54737	2.95756	10.1839			1e-05	-4.38596	0.877193	-2.63158		-2.04678	2.67987
															1e-05	-4.38596	0.877193	-2.63158	-2.04678	2.67987
Neutralization of 10933
Concentration, nM	SARS-CoV-2 pp (WT)				Average	SD
200	99.6463	99.5366	97.9268	98.8095	98.9798	0.794152
100	99.3566	99.3293	99.8841	98.3537	99.2309	0.638164
50	99.5476	99.766	99.886	99.7364	99.734	0.140085
10	99.3675	98.7195	98.2317	99.4636	98.9456	0.579402
5	98.0371	95.3049	94.7561	96.4024	96.1251	1.44678
1	71.7557	58.4146	56.8293	51.7073	59.6767	8.54624
0.5	56.7067	45	41.5244	33.5366	44.1919	9.62503
0.1	23.7732	19.5122	12.8049	14.6341	17.6811	4.95068
0.01	13.0861	16.1017	16.4634	9.7561	13.8518	3.12215
0.001	11.3413	-5.4878	-1.21951	10.5263	3.79008	8.43749
0.0001	3.04878	2.43902	7.01754		4.16845	2.48615
Concentration, nM	E406W				Average	SD	Concentration, nM	K417N				Average	SD	Concentration, nM	Y453F				Average	SD	Concentration, nM	A475V				Average	SD	Concentration, nM	F490L				Average	SD
600	93.4363	94.614			94.0251	0.832767	200	99.1326	100			99.5663	0.613309	600	75.4774	76.6363			76.0568	0.819466	200	99.4057	97.762			98.5839	1.16225	200	99.7378	100			99.8689	0.185403
400	87.9537	95.3321			91.6429	5.21737	100	96.4286	94.5206	97.8667	96.6326	96.3621	1.38235	400	71.1893	80.6131			75.9012	6.66364	100	99.7029	98.8952	99.3571	98.2476	99.0507	0.629376	100	100	97.8524	99.8116	98.6181	99.0705	1.01678
200	73.4363	83.1239			78.2801	6.85016	50	93.4694	96.4264			94.9479	2.09095	200	61.742	78.6247			70.1834	11.9378	50	99.4133	97.762			98.5877	1.16764	50	99.8658	99.7636			99.8147	0.0723158
100	65.251	58.478	61.939	63.07	62.1845	2.8276	10	74.0306	80.7028	67.0667	64.2667	71.5167	7.37269	100	48.3417	66.6943	53.806	43.2779	53.03	10.073	10	97.2571	98.3286	96.1429	96.7143	97.1107	0.930701	10	98.9634	98.5463	98.1156	96.9849	98.1525	0.851903
50	37.2973	55.4758			46.3865	12.8541	5	61.8367	64.7409			63.2888	2.05357	50	32.6347	49.0472			40.841	11.6054	5	92.0762	92.6346			92.3554	0.394827	5	94.3293	81.4978			87.9135	9.07322
10	2.7027	6.40855	15.6208	9.51526	8.56183	5.46823	1	28.5714	18.0465			23.3089	7.44228	10	5.52764	2.23881	15.2444	8.20895	7.80495	5.52802	1	52.3809	46.7422			49.5616	3.98719	1	60.4268	98.5463			79.4865	26.9545
1	0.833333	-1.03806			-0.102363	1.32327	0.5	25.5102	19.9523			22.7313	3.92999	1	6.19766	21.5938			13.8957	10.8867	0.5	43.0095	24.9292			33.9693	12.7847	0.5	40.9146	67.6212			54.2679	18.8844
0.1	10	1.03806			5.51903	6.33705	0.1	22.9592	6.41593			14.6876	11.6978	0.1	-0.75188	4.88432			2.06622	3.98539	0.1	32.419	37.9603			35.1897	3.91828	0.1	37.8049	56.7181			47.2615	13.3736
							0.01	-1.02041	-18.3628			-9.6916	12.2629								0.01	-2.09524	3.11615			0.510453	3.68501	0.01	0.609756	43.1718			21.8908	30.0959
																												0.001	10.2041	11.4537			10.8289	0.883643
Concentration, nM	SARS-CoV-2 pp (D614G)			Average	SD
200	98.8535	99.0446		98.949	0.135121
100	99.8089	99.3459	99.7143	99.623	0.244632
50	100	98.0892		99.0446	1.35116
10	98.949	97.0268	89.5567	95.1775	4.96177
5	96.2261	93.4975		94.8618	1.92939
1	52.4682	34.9754		43.7218	12.3693
0.1	7.01754	2.95567		4.9866	2.87218
0.01	6.36943	-15.7635		-4.69704	15.6503
0.001	7.61421	-18.2266		-5.30619	18.2722
0.0001	-2.7027	0		-1.35135	1.9111
Concentration, nM	A222V-D614G			Average	SD	N439K-D614G			Average	SD	S477N-D614G			Average	SD	Δ69-70-N501Y-D614G			Average	SD
200	99.895	99.7873		99.8412	0.0761625	99.7257	99.6795		99.7026	0.032633	99.7936	99.895		99.8443	0.0716794	99.9161	100		99.958	0.0593404
100	100	99.2848	99.7667	99.6838	0.364729	99.7951	99.8934	99.7575	99.8154	0.0701437	99.8968	99.9098	99.46	99.7555	0.25603	100	99.4503	100	99.7252	0.317352
50	100	99.7696		99.8848	0.162889	99.9306	99.2603		99.5954	0.473967	99.8452	99.46		99.6526	0.272399	99.958	100		99.979	0.0296702
10	99.5276	97.2158	99.4684	98.7373	1.31793	99.7257	98.6753	99.4247	99.2752	0.540918	94.0413	94.3767	96.6727	95.0302	1.43231	99.3077	97.947	99.4667	98.9071	0.835268
5	96.0367	97.9622		96.9995	1.3615	97.7083	98.6027		98.1555	0.632443	85.5288	88.2727		86.9008	1.94025	93.958	98.5333		96.2457	3.23522
1	71.916	66.0366		68.9763	4.15736	61.1111	82.452		71.7816	15.0903	26.4832	51.4		38.9416	17.6188	50.4895	74.24		62.3648	16.7941
0.5	9.58726	17.0112		13.2992	5.24953	37.6596	72.9589		55.3093	24.9603	13.3926	37.8182		25.6054	17.2715	37.8933	41.0667		39.48	2.24389
0.1	4.19947	-1.00413		1.59767	3.6795	-13.5417	12.4657		-0.537975	18.39	-9.37231	3.45454		-2.95888	9.06996	-9.72028	-11.2		-10.4601	1.04632
0.01	3.93701	-1.00413		1.46644	3.49391	-17.0139	-6.0274		-11.5206	7.76863	-2.14961	4		0.925195	4.34843	-15.1748	-14.6667		-14.9207	0.359281
0.001	-18.6441	-7.20614		-12.9251	8.08786	-11.1111	1.36986		-4.87062	8.82537	-1.63371	14.4444		6.40536	11.369	3.70629	-12		-4.14685	11.106
Concentration (nM)	B.1.1.7(501Y.V1-Alpha)				Average	SD	Concentration (nM)	B.1.351(501Y.V2-Beta)				Average	SD		Concentration (nM)	P.1-Gamma			Average	SD			Concentration (nM)	B.1.617.2-Delta				Average	SD
200	97.707	95.3596			96.5333	1.65985	600	94.7931	95.8013			95.2972	0.712919		200	99.7012	99.7665	99.619	99.6956	0.0739102			200	95.471	100	100	100	98.8678	2.26449
100	97.707	96.0557	97.7816	96.6727	97.0543	0.836225	200	88.2692	85.1923	85.3137	87.984	86.6898	1.66388		100	99.8471	99.6407	99.5989	99.6956	0.132865			100	100	100	100	100	100	0
10	93.8854	92.4594	90.2837	91.5869	92.0539	1.51329	100	82.532	81.5385	80.117	80.117	81.0761	1.17947		50	98.5062	98.5091	98.7968	98.604	0.166969			10	93.3575	100	97.9675	98.1841	97.3773	2.83058
5	90.5733	89.6752			90.1242	0.635038	50	72.6302	73.538			73.0841	0.64194		10	21.7926	25.0943	26.0032	24.2967	2.2157			5	96.9807	100	97.9675	98.1114	98.2649	1.26119
1	81.2739	69.8376	70.8333	71.5474	73.373	5.3137	25			65.4971	60.3708	62.9339	3.62483		5	19.3322	19.5258	20.1877	19.6819	0.448622			1	73.43	70.6767	82.1138	90.5571	79.1944	9.00768
0.5	71.0828	65.6612	51.8293	59.7938	62.0918	8.24984	10	43.2692	47.7564	52.095	49.1228	48.0609	3.67216		1	14.7627	15.3943	17.5808	15.9126	1.47878			0.5	52.2947	60.9023	33.3333	49.1538	48.921	11.5176
0.1	56.9525	56.5553	25.9669	28.6585	42.0333	17.0341	5	27.8846	35.5769	41.255	40.6433	36.34	6.18469		0.5	12.478	7.84983	14.1717	11.4999	3.27248			0.1	45.6522	22.5564	30.0813	20.0988	29.5972	11.5151
0.01	51.763	50.8997	13.6116	2.13415	29.6021	25.527	1	11.218	12.1795	20.1602	10.8187	13.5941	4.41451		0.1	17.0475	8.20909	10.5621	11.9395	4.57736			0.01	26.3285	9.77444	-13.8211	1.21305	5.87372	16.7653
0.001	28.4908	12.761	13.6116	4.57317	14.8592	9.95963	0.5	8.97436	12.1795	13.5965	-2.48538	8.06624	7.29529		0.01	7.7347	7.91596	11.7226	9.12442	2.25191			0.001	7.79221	3.93701	16.5354		9.42155	6.45532
0.0001	2.44216	8.52995	7.25807	-3.22581	3.75109	5.33937	0.1	-0.11312	8.33333	3.52564	2.60181	3.58692	3.52103		0.001	9.18484	9.72864	5.37822	8.09723	2.37038			0.0001	3.04878	2.43902	7.31707		4.26829	2.65787
							0.01	8.37104	1.94411			5.15757	4.54453		0.0001	9.36611	9.00357	7.31707	8.56225	1.09348			1e-05	8.53659	-1.21951	3.04878		3.45528	4.89074
															1e-05	8.53659	-1.21951	3.04878	3.45528	4.89074
Neutralization of 10987
Concentration, nM	SARS-CoV-2 pp (WT)				Average	SD
200	98.4916	98.6592	98.4916	98.0603	98.4257	0.256066
100	94.8746	98.1564	98.2682	97.6364	97.2339	1.59677
50	97.8571	94.8413	96.157	96.7769	96.4081	1.2588
10	86.4776	91.9553	90.6704	91.9553	90.2647	2.59633
5	76.7721	85.419	84.9162	87.3184	83.6064	4.67219
1	76.8811	70.3911	67.8212	66.5922	70.4214	4.58813
0.5	58.6696	47.4302	49.6089	40.7821	49.1227	7.38939
0.1	28.4916	19.5531	35.7759	36.1905	30.0028	7.8123
0.01	20.6704	24.1379	11.7318	7.01754	15.8894	7.89285
0.001	19.5202	13.4921	-1.21951	10.5263	10.5798	8.71088
0.0001	3.35196	4.46927			3.91061	0.790063
1e-05	7.26257	3.35196			5.30726	2.76522
Concentration, nM	E406W				Average	SD	Concentration, nM	K417N				Average	SD	Concentration, nM	Y453F				Average	SD	Concentration, nM	A475V				Average	SD	Concentration, nM	F490L				Average	SD
400	74.749	75.5835			75.1663	0.590045	200	99.801	98.8326			99.3168	0.684748	200	97.3869	98.0862			97.7365	0.49443	200	98.5524	99.4334			98.9929	0.622996	200	99.2073	97.8524			98.5299	0.958059
200	73.0502	69.4793			71.2648	2.52497	100	99.7041	97.6653	99.7	99.6	99.1673	1.00253	100	94.9079	97.5891	94.2537	95.0746	95.4563	1.4653	100	98.2476	98.8952	99.1429	99.3571	98.9107	0.480668	100	99.3293	97.1256	98.6181	99.2462	98.5798	1.02015
100	61.39	52.9623	67.1562	75.3004	64.2022	9.41878	50	99.5102	98.8326			99.1714	0.479107	50	90.5528	97.5642			94.0585	4.95784	50	97.5619	71.6714			84.6166	18.3074	50	98.2927	98.8952			98.5939	0.426032
50	49.1892	30.3411			39.7652	13.3276	10	96.6326	95.4735	97.4667	96.6667	96.5599	0.820404	10	80.8375	74.6479	82.6119	81.6418	79.9348	3.59848	10	90.9333	93.2011	92.5714	90.8571	91.8908	1.17833	10	91.2195	96.3656	91.7085	90.4523	92.4365	2.66998
10	18.9189	-3.11419	33.1108	35.514	21.1074	17.7305	5	93.2653	93.8058			93.5356	0.382212	5	71.1893	63.2146			67.2019	5.63896	5	80.2667	64.8725			72.5696	10.8853	5	84.8171	88.4361			86.6266	2.55905
5	11.1969	-39.4464			-14.1247	35.8102	1	79.337	69.2674			74.3022	7.12028	1	51.6918	13.7531			32.7224	26.8267	1	60.3809	69.1218			64.7514	6.18072	1	66.5244	65.6388			66.0816	0.626228
1	11.1969	-16.609			-2.70605	19.6617	0.5	68.7293	72.6027			70.666	2.73895	0.5	38.8945	-2.89975			17.9974	29.553	0.5	56.9524	37.3938			47.1731	13.83	0.5	56.4024	60.3524			58.3774	2.79306
0.5	22.0077	-5.88235			8.06269	19.7213	0.1	60.1105	50.2085			55.1595	7.0018	0.1	37.6214	-5.1367			16.2424	30.2346	0.1	52.2286	33.1445			42.6865	13.4945	0.1	48.1098	33.8775			40.9937	10.0637
0.1	0.3861	-29.0657			-14.3398	20.8256	0.01	-1.03093	14.2347			6.60187	10.7944	0.01	-9.88275	-2.1541			-6.01842	5.46498	0.01	-5.14286	9.06516			1.96115	10.0466	0.01	10.2041	32.2449			21.2245	15.5852
																												0.001	0.609756	11.4537			6.03175	7.66785
Concentration, nM	SARS-CoV-2 pp (D614G)			Average	SD
200	99.0446	99.895		99.4698	0.601338
100	98.0892	96.6303	95.468	96.7292	1.31339
50	97.5159	96.6727		97.0943	0.596225
10	90.3981	83.5481	85.9113	86.6192	3.47943
5	91.0191	74.532		82.7756	11.6581
1	69.8567	38.4237		54.1402	22.2265
0.5	38.9416	36.4532		37.6974	1.75958
0.1	12.6904	-19.7044		-3.50702	22.9066
0.01	13.198	-15.2709		-1.03646	20.1305
0.001	-4.5045	-3.94089		-4.22269	0.398532
0.0001	3.35196	4.46927		3.91061	0.790063
Concentration, nM	A222V-D614G			Average	SD	Concentration, nM	N439K-D614G			Average	SD	Concentration (nM)	S477N-D614G			Average	SD	Δ69-70-N501Y-D614G			Average	SD
200	96.0367			96.0367	#DIV/0!	600	80.9333	79.1644		80.0488	1.25082	200	98.5555	99.1608		98.8581	0.42804	96.7482	99.8427		98.2955	2.18809
100	99.1076	95.3257	98.0803	97.5045	1.95561	400	75.6942	73.1644		74.4293	1.78885	100	96.4402	96.9231	98.0364	97.1332	0.818548	95.972	96.6225	95.1467	95.9137	0.73965
50	97.6378	97.4306		97.5342	0.146513	200	72.0139	66.7123		69.3631	3.74877	50	94.0929	97.7091		95.901	2.55706	91.5874	91.0933		91.3404	0.349367
10	90.5774	65.7727	94.0343	83.4615	15.4161	100	64.8763	65.274	61.4576	65.0751	0.281181	10	79.0542	78.7798	77.9636	78.5992	0.567259	82.5664	79.2715	82.5333	81.4571	1.89283
5	81.9423	88.4524		85.1974	4.6034	50	55.5556	52.3288		53.9422	2.28169	5	65.4342	65.5818		65.508	0.104369	77.7622	81.4133		79.5878	2.58171
1	19.9475	65.4459		42.6967	32.1723	25	43.7936	51.5069		47.6502	5.45406	1	32.4162	42.1818		37.299	6.90536	62.6573	61.0667		61.862	1.12477
0.5	9.58726	17.0112		13.2992	5.24953	10	27.7778	44.1096	40.2262	35.9437	11.5483	0.5	17.8933	23.6364		20.7648	4.06094	48.4796	49.3333		48.9065	0.603678
0.1	16.7979	-2.18547		7.30621	13.4233	5	22.5694	38.7671		30.6683	11.4535	0.1	3.52536	14.9091		9.21723	8.04951	19.2308	31.4667		25.3487	8.65209
0.01	-8.13559	-8.97815		-8.55687	0.59578	1	-19.0972	15.3425		-1.87737	24.3525	0.01	3.52536	2.36364		2.9445	0.821466	5.59441	2.4		3.9972	2.25879
0.001	-2.0339	-0.7088		-1.37135	0.936987	0.1	-17.7083	4.24657		-6.73086	15.5244	0.001	3.26741	-0.55556		1.35593	2.70325	0.559441	-2.93333		-1.18694	2.46976
						0.01	-7.63889	-7.26027		-7.44958	0.267725
Concentration (nM)	B.1.1.7(501Y.V1-Alpha)				Average	SD	Concentration (nM)	B.1.351(501Y.V2-Beta)				Average	SD		Concentration (nM)	P.1-Gamma			Average	SD			Concentration (nM)	B.1.617.2-Delta				Average	SD
200	96.9838	96.1783			96.5811	0.569518	200	98.5256	98.4615			98.4936	0.0453255		200	99.0158	99.03	98.6965	98.9141	0.188566			200	98.3696	100	100	100	99.5924	0.815215
100	95.8237	95.414	96.6727		95.9701	0.642015	100	96.6667	97.5641			97.1154	0.634579		100	99.0685	98.9761	98.877	98.9739	0.0957835			100	95.0483	98.1203	100	100	98.2922	2.33706
10	86.5429	84.2038	85.0829		85.2765	1.18151	50	96.8304	97.3684			97.0994	0.380418		50	98.0844	98.2935	98.2955	98.2244	0.121324			50	93.3575	96.1654	97.8862	98.1841	96.3983	2.21386
5	75.29	70.7006	78.9634	81.5869	76.6353	4.72472	10	89.1987	88.8782	89.3275	90.117	89.3803	0.526157		10	83.9895	86.6715	85.321	85.3273	1.34101			10	83.6957	81.203	87.8049	84.9253	84.4072	2.74383
1	69.7216	64.586	69.0608	73.7805	69.2872	3.76524	5	82.6923	84.0385	86.1111	85.3137	84.5389	1.49806		5	88.7522	88.827	90.595	89.3914	1.04301			5	74.6377	72.9323	59.3496	65.4725	68.098	7.06083
0.5	56.7036	56.8192	50.6352	54.5732	54.6828	2.88921	1	58.0128	49.359	67.3333	49.1228	55.957	8.63882		1	45.8699	61.0203	67.7141	58.2015	11.1916			1	61.3527	41.3534	56.9106	55.6912	53.8269	8.6643
0.1	57.6876	49.0893	35.3591	28.6585	42.6986	13.1213	0.5	40.7051	8.65385	53	40.6433	35.7506	18.976		0.5	49.7364	63.8944	69.3184	60.983	10.1104			0.1	43.2367	27.8195	11.1842	15.0142	24.3137	14.4826
0.01	47.5578	37.6587	30.3085	10.6707	31.5489	15.6104	0.1	6.31835	2.88462	5.54675	10.8187	6.39211	3.29734		0.1	14.9385	39.1054	51.0698	35.0379	18.4059			0.01	8.21256	6.76692	3.87597	9.20317	7.01465	2.31929
0.001	19.2802	2.67983	17.5	-2.13415	9.33147	10.6678	0.01	4.49575	11.6197	17.1667	-2.48538	7.69919	8.54383		0.01	6.64709	10.635	9.00357	8.76188	2.0049			0.001	3.8961	0	7.08661	10.6559	5.40966	4.54205
0.0001	-5	-11.5854	4.17423	-4.57317	-4.24609	6.46639	0.001	1.28205	0.904977	7.83333	2.60181	3.15554	3.20226		0.001	6.10329	7.00963	4.29061	5.80117	1.38446			0.0001	3.35196	4.46927	1.67598		3.16574	1.40593
							0.0001	5	1.94411			3.47205	2.16084		0.0001	3.35196	5.19695	4.65314	4.40068	0.948052			1e-05	7.26257	3.35196	-4.46927		2.04842	5.97356
															1e-05	7.26257	3.35196	-4.46927	2.04842	5.97356
