# Supplementary material for: Uncovering a conserved vulnerability site in SARS‐CoV‐2 by a human antibody
Source: EMBO Mol Med. 2021 Nov 17;13(12):e14544. doi: 10.15252/emmm.202114544 (PMC8646660; doi:10.15252/emmm.202114544)
Supplement: Supplementary file 6 — Source Data for Figure 3 [file EMMM-13-e14544-s004.xlsx]

## Sheet: Fig.3A
		Body Weight (%)
	Day	Control					PBS					FD20
	0	100	100	100	100	100	100	100	100	100	100	100	100	100	100	100
	1	103	102	100	105	103	100	99	100	100	103	97	102	99	99	100
	2	103	105	101	103	100	96	95	91	90	94	94	94	94	96	99
	3	101	105	105	104	105	95	87	86	82	90	87	91	92	94	99
	4	108	107	107	106	107	91	87	81	81	83	85	86	96	96	99
Two-way annova analysis
Sidak's multiple comparisons test	Mean Diff.	95.00% CI of diff.	Significant?	Summary	Adjusted P Value
PBS - FD20
Row 1	0	-5.908 to 5.908	No	ns	>0.9999
Row 2	1	-4.908 to 6.908	No	ns	0.9948
Row 3	-2.2	-8.108 to 3.708	No	ns	0.856
Row 4	-4.6	-10.51 to 1.308	No	ns	0.1936
Row 5	-7.8	-13.71 to -1.892	Yes	**	0.0049

## Sheet: Fig.3B
Lung titer (PCR)
	Control					PBS					FD20
Raw data	0	0	0	0	0	2798120	2931587	3507406	1906941	2814535	288169	2069371	96336.9	288345	55160.3
Log transformed						6.44687	6.4671	6.54499	6.28034	6.44941	5.45965	6.31584	4.98379	5.45991	4.74163
Unpaired t test
P value	0.005
P value summary	**
Significantly different (P < 0.05)?	Yes
One- or two-tailed P value?	Two-tailed
t, df	t=3.831, df=8

## Sheet: Fig.3C
Lung titer (TCID50）
	Control					PBS					FD20
Raw data	1	1	1	1	1	1370809	937128	1641037	1177064	1266431	59920.2	8548627	1	324889	1
Log transformed						6.13698	5.9718	6.21512	6.0708	6.10258	4.77757	6.9319	0	5.51173	0
Unpaired t test
P value	0.1042
P value summary	ns
Significantly different (P < 0.05)?	No
One- or two-tailed P value?	Two-tailed
t, df	t=1.833, df=8

## Sheet: Fig.3D
Narsal titer (PCR)
	Control					PBS					FD20
Raw data	0	0	0	0	0	990096	1739483	91432.6	228002	430563	89345.3	77170.6	22126.7	2958954	10899.2
Log transformed						5.99568	6.24042	4.9611	5.35794	5.63404	4.95107	4.88745	4.34492	6.47114	4.0374
Unpaired t test
P value	0.1804
P value summary	ns
Significantly different (P < 0.05)?	No
One- or two-tailed P value?	Two-tailed
t, df	t=1.467, df=8

## Sheet: Fig.3E
Narsal titer (TCID50）
	Control					PBS					FD20
Raw data	1	1	1	1	1	3173.23	1429.21	1	1	1268.62	2279.94	2619.95	1	129094	1
Log transformed						3.5015	3.1551	0	0	3.10333	3.35792	3.41829	0	5.11091	0
Unpaired t test
P value	0.7512
P value summary	ns
Significantly different (P < 0.05)?	No
One- or two-tailed P value?	Two-tailed
t, df	t=0.3282, df=8

## Sheet: Fig.3F
H&E
	Control					PBS					FD20
	0	0	0	0	0	35	75	65	40	75	80	70	20	70	30
Unpaired t test
P value	0.7942
P value summary	ns
Significantly different (P < 0.05)?	No
One- or two-tailed P value?	Two-tailed
t, df	t=0.2697, df=8

## Sheet: Fig.3G
IHC
	Control					PBS					FD20
	0	0	0	0	0	35	50	60	50	80	30	35	10	10	10
Unpaired t test
P value	0.0047
P value summary	**
Significantly different (P < 0.05)?	Yes
One- or two-tailed P value?	Two-tailed
t, df	t=3.882, df=8
