# Supplementary material for: Uncovering a conserved vulnerability site in SARS‐CoV‐2 by a human antibody
Source: EMBO Mol Med. 2021 Nov 17;13(12):e14544. doi: 10.15252/emmm.202114544 (PMC8646660; doi:10.15252/emmm.202114544)
Supplement: Supplementary file 7 — Source Data for Figure 5 [file EMMM-13-e14544-s010.xlsx]

## Sheet: Fig.5A
Concentration(nM)	Fusion Inhibition Rate
	FD20				Average	SD
1000	91.2018	89.3282	90.8838	96.4498	91.9659	3.09931
100	85.9193	66.1404	70.7963	67.6621	72.6295	9.06943
10	69.6929	49.0285	58.8916	69.5681	61.7953	9.90304
1	36.334	13.8442	17.6831	26.1855	23.5117	9.98321
0.1	-12.6072	4.27318	3.70778	4.59586	-0.00759461	8.40775
	CB6				Average	SD
1000	44.8527	35.9851	40.3792	36.0769	39.3235	4.21789
100	24.6857	39.7774	23.874	32.9513	30.3221	7.52027
10	26.461	22.1355	17.7461	-4.317	15.5064	13.6861
1	-10.2389	-19.7908	18.2438	25.9419	3.53899	22.0017
0.1	-0.9971	-4.32374	-14.8149	-2.31686	-5.61315	6.28512
	CV30				Average	SD
1000	34.7906	45.299	28.4585	38.9429	36.8728	7.08101
100	30.5925	41.9379	43.8146	22.3434	34.6721	10.0833
10	33.7176	27.7302	38.2565	14.3183	28.5056	10.3943
1	15.4272	26.5329	7.79225	6.74374	14.124	9.13304
0.1	22.9669	13.8549	-5.13671	6.46734	9.53811	11.8848
	10933				Average	SD
1000	53.1986	61.6251	55.433	51.4069	55.4159	4.45508
100	49.9357	39.0308	57.847	51.8765	49.6725	7.85272
10	25.2622	28.3776	36.369	15.2598	26.3171	8.73048
1	6.07639	21.9243	13.1869	26.4801	16.9169	9.09134
0.1	17.9101	18.282	14.0846	16.6851	16.7404	1.89744
	10987				Average	SD
1000	57.6303	64.6971	61.8684	61.5299	61.4314	2.9048
100	68.3122	72.9801	68.5501	46.5978	64.11	11.8705
10	23.2999	27.6845	38.9795	21.2855	27.8123	7.90955
1	14.2101	21.3032	17.8487	28.8601	20.5555	6.24808
0.1	21.1	13.9565	16.5777	-7.80216	10.958	12.8501
	CR3022				Average	SD
1000	-8.84182	5.92925	14.042	0.743505	2.96824	9.58859
100	-2.86365	13.8657	-0.26208	-10.6518	0.0220413	10.2304
10	3.19679	-23.3338	3.21678	7.43508	-2.37129	14.1164
1	5.26451	7.10026	5.77287	-5.61659	3.13026	5.88237
0.1	-0.91029	-12.7168	6.68536	4.69374	-0.561997	8.71794
	LHmut-IgG				Average	SD
1000	26.8526	13.2596	-5.43816	36.1158	17.6974	18.0555
100	12.0824	-7.44158	36.5207	17.6946	14.714	18.0943
10	2.43477	-2.99213	11.5398	3.21678	3.54981	5.99975
1	-3.9107	0.767877	8.14985	-12.6104	-1.90084	8.69622
0.1	-2.87186	8.56112	-9.79289	4.31166	0.0520073	8.08333
	Y112R-IgG				Average	SD
1000	20.9846	15.1248	28.2615	11.9413	19.0781	7.17712
100	-7.29397	19.9667	14.1048	18.2478	11.2563	12.6092
10	12.4473	10.5495	9.24145	2.51587	8.68853	4.32045
1	18.1864	-17.1262	3.20107	-6.21721	-0.488984	14.9666
0.1	13.6625	15.0591	-1.85971	8.40391	8.81644	7.67257

## Sheet: Fig.5B
Condition		Inhibiton
		FD20			CB6			CV30			10933			10987			CR3022			Y112R
Add mAb during pp binding	2	67.9117	71.9864	70.3187	96.9916	96.0724	96.9359	81.5042	77.493	79.7772	93.2033	93.6769	95.6267	89.3036	89.8607	89.61	23.3974	24.0385	17.3077	-11.9879	-1.0622	-11.9879
Add mAb post pp binding	3	19.27	28.5792	20.034	1.1142	-0.836	-2.786	-2.507	1.9499	1.6713	-1.671	0.8357	3.0641	-3.064	-1.671	6.9638	4.1667	4.8077	2.2436	1.0279	-5.6146	-9.2564
		Unpaired t-test
		FD20			CB6			CV30			10933			10987			CR3022			Y112R
		P value	0.0001		P value	<0.0001		P value	<0.0001		P value	<0.0001		P value	<0.0001		P value	0.0014		P value	0.4739
		P value summary	***		P value summary	****		P value summary	****		P value summary	****		P value summary	****		P value summary	**		P value summary	ns
		Significantly different (P < 0.05)?	Yes		Significantly different (P < 0.05)?	Yes		Significantly different (P < 0.05)?	Yes		Significantly different (P < 0.05)?	Yes		Significantly different (P < 0.05)?	Yes		Significantly different (P < 0.05)?	Yes		Significantly different (P < 0.05)?	No
		One- or two-tailed P value?	Two-tailed		One- or two-tailed P value?	Two-tailed		One- or two-tailed P value?	Two-tailed		One- or two-tailed P value?	Two-tailed		One- or two-tailed P value?	Two-tailed		One- or two-tailed P value?	Two-tailed		One- or two-tailed P value?	Two-tailed
		t, df	t=14.78, df=4		t, df	t=83.73, df=4		t, df	t=42.79, df=4		t, df	t=60.05, df=4		t, df	t=28.29, df=4		t, df	t=7.829, df=4		t, df	t=0.7897, df=4

## Sheet: Fig.5C
Condition		Neutralization (%)
		FD20			CB6			CV30			10933			10987			CR3022			Y112R
Without Pre-incubation	3	66.6032	67	65.176	83.0814	84.1279	85.2398	62.718	62.064	63.3721	82.4491	81.7297	81.25	77.1076	77.3256	74.9273	11.5854	10.9756	14.0244	-1.9231	1.53846	1.92308
With Pre-incubation	4	99.6697	97.7477	98.3483	95.3453	98.3483	95.0451	83.7838	84.8348	77.9279	99.6697	98.6937	99.009	92.3423	90.6907	91.7417	25.6757	14.7147	19.5195	8.10811	-6.3063	-6.006
		Unpaired t-test
		FD20			CB6			CV30			10933			10987			CR3022			Y112R
		P value	<0.0001		P value	0.0006		P value	0.0009		P value	<0.0001		P value	<0.0001		P value	0.0784		P value	0.7165
		P value summary	****		P value summary	***		P value summary	***		P value summary	****		P value summary	****		P value summary	ns		P value summary	ns
		Significantly different (P < 0.05)?	Yes		Significantly different (P < 0.05)?	Yes		Significantly different (P < 0.05)?	Yes		Significantly different (P < 0.05)?	Yes		Significantly different (P < 0.05)?	Yes		Significantly different (P < 0.05)?	No		Significantly different (P < 0.05)?	No
		One- or two-tailed P value?	Two-tailed		One- or two-tailed P value?	Two-tailed		One- or two-tailed P value?	Two-tailed		One- or two-tailed P value?	Two-tailed		One- or two-tailed P value?	Two-tailed		One- or two-tailed P value?	Two-tailed		One- or two-tailed P value?	Two-tailed
		t, df	t=40.76, df=4		t, df	t=9.875, df=4		t, df	t=8.922, df=4		t, df	t=38.32, df=4		t, df	t=16.72, df=4		t, df	t=2.352, df=4		t, df	t=0.3898, df=4
