# Supplementary material for: Uncovering a conserved vulnerability site in SARS‐CoV‐2 by a human antibody
Source: EMBO Mol Med. 2021 Nov 17;13(12):e14544. doi: 10.15252/emmm.202114544 (PMC8646660; doi:10.15252/emmm.202114544)
Supplement: Supplementary file 8 — Source Data for Figure 6 [file EMMM-13-e14544-s006.xlsx]

## Sheet: Fig.6B
Groups		FD20			Y112R			CV30			CB6			10933			10987			CR3022			FD20+CV30			FD20+CB6			FD20+10933			FD20+10987			FD20+CR3022			FD20+Y112R
	3	27.395	28.4034	25.9669	-14.561	-5.9063	2.40326	42.8571	35.3591	30.9392	25.2139	25.7143	24.0733	30.9392	41.4365	32.0442	31.875	27.3128	31.875	-8.93905	0.677201	-7.70833	34.6639	35.8045	38.9002	28.6354	30.5882	28.6354	61.8785	68.5083	71.2707	42.4528	50.2358	43.1718	23.125	33.3333	27.2917	20.8333	15.625	16.4583
	4	94.1564	93.216	93.5519	-0.8458	-3.5784	-2.5374	90.6742	91.3858	90.3183	81.9128	81.0019	82.6936	88.1086	87.7903	86.4045	82.8341	81.359	81.0907	1.29638	-0.58114	-0.98346	88.0156	89.4393	88.2498	91.4118	99.647	99.5764	99.8165	99.9082	99.97	99.7211	99.7908	99.8522	95.1453	96.3791	95.4537	96.2047	81.8689	95.2978
	5	89.7312	90.0521	96.791	-5.255	2.7677	-4.65374	55.1935	58.022	58.78	64.4806	67.7393	66.9131	64.0884	66.5882	59.6273	46.6831	49.1401	53.0837	-7.37101	-16.2162	0.78424	99.2016	86.8024	97.597	96.5784	95.9267	97.0425	95.4696	97.2928	94.9068	94.3529	93.8824	94.7137	89.6806	88.6978	88.6978	84.2752	86.9779	81.2775
	One-way ANOVA with Tukey's test
	FD20										Y112R									FD20+Y112R
	ANOVA summary										ANOVA summary									ANOVA summary
	F	734.4									F	0.431								F	184.2
	P value	<0.0001									P value	0.6685								P value	<0.0001
	P value summary	****									P value summary	ns								P value summary	****
	Significant diff. among means (P < 0.05)?	Yes									Significant diff. among means (P < 0.05)?	No								Significant diff. among means (P < 0.05)?	Yes
	R square	0.9959									R square	0.1256								R squared	0.984
	Tukey's multiple comparisons test	Mean Diff.	95.00% CI of diff.	Significant?	Summary	Adjusted P Value					Tukey's multiple comparisons test	Mean Diff.	95.00% CI of diff.	Significant?	Summary	Adjusted P Value				Tukey's multiple comparisons test	Mean Diff.	95.00% CI of diff.	Significant?	Summary	Adjusted P Value
	3 vs. 4	-66.39	-72.46 to -60.32	Yes	****	<0.0001	A-B				3 vs. 4	-3.701	-17.71 to 10.31	No	ns	0.7108	A-B			3 vs. 4	-73.48	-86.45 to -60.52	Yes	****	<0.0001	A-B
	3 vs. 5	-64.94	-71.01 to -58.87	Yes	****	<0.0001	A-C				3 vs. 5	-3.641	-17.65 to 10.37	No	ns	0.7182	A-C			3 vs. 5	-66.54	-79.51 to -53.57	Yes	****	<0.0001	A-C
	4 vs. 5	1.45	-4.621 to 7.521	No	ns	0.7543	B-C				4 vs. 5	0.05981	-13.95 to 14.07	No	ns	>0.9999	B-C			4 vs. 5	6.947	-6.023 to 19.92	No	ns	0.2999	B-C
	CB6										FD20+CB6
	ANOVA summary										ANOVA summary
	F	1812									F	568.1
	P value	<0.0001									P value	<0.0001
	P value summary	****									P value summary	****
	Significant diff. among means (P < 0.05)?	Yes									Significant diff. among means (P < 0.05)?	Yes
	R square	0.9983									R square	0.9947
	Tukey's multiple comparisons test	Mean Diff.	95.00% CI of diff.	Significant?	Summary	Adjusted P Value					Tukey's multiple comparisons test	Mean Diff.	95.00% CI of diff.	Significant?	Summary	Adjusted P Value
	3 vs. 4	-56.87	-59.87 to -53.87	Yes	****	<0.0001	A-B				3 vs. 4	-67.59	-74.68 to -60.51	Yes	****	<0.0001	A-B
	3 vs. 5	-41.38	-44.37 to -38.38	Yes	****	<0.0001	A-C				3 vs. 5	-67.23	-74.32 to -60.14	Yes	****	<0.0001	A-C
	4 vs. 5	15.49	12.49 to 18.49	Yes	****	<0.0001	B-C				4 vs. 5	0.3625	-6.723 to 7.448	No	ns	0.9865	B-C
	CV30										FD20+CV30
	ANOVA summary										ANOVA summary
	F	168.7									F	180.6
	P value	<0.0001									P value	<0.0001
	P value summary	****									P value summary	****
	Significant diff. among means (P < 0.05)?	Yes									Significant diff. among means (P < 0.05)?	Yes
	R square	0.9825									R square	0.9837
	Tukey's multiple comparisons test	Mean Diff.	95.00% CI of diff.	Significant?	Summary	Adjusted P Value					Tukey's multiple comparisons test	Mean Diff.	95.00% CI of diff.	Significant?	Summary	Adjusted P Value
	3 vs. 4	-54.41	-63.57 to -45.24	Yes	****	<0.0001	A-B				3 vs. 4	-52.11	-62.43 to -41.80	Yes	****	<0.0001	A-B
	3 vs. 5	-20.95	-30.11 to -11.78	Yes	**	0.001	A-C				3 vs. 5	-58.08	-68.39 to -47.76	Yes	****	<0.0001	A-C
	4 vs. 5	33.46	24.29 to 42.63	Yes	****	<0.0001	B-C				4 vs. 5	-5.965	-16.28 to 4.350	No	ns	0.2557	B-C
	10933										FD20+10933
	ANOVA summary										ANOVA summary
	F	134.3									F	115
	P value	<0.0001									P value	<0.0001
	P value summary	****									P value summary	****
	Significant diff. among means (P < 0.05)?	Yes									Significant diff. among means (P < 0.05)?	Yes
	R square	0.9781									R square	0.9746
	Tukey's multiple comparisons test	Mean Diff.	95.00% CI of diff.	Significant?	Summary	Adjusted P Value					Tukey's multiple comparisons test	Mean Diff.	95.00% CI of diff.	Significant?	Summary	Adjusted P Value
	3 vs. 4	-52.63	-62.49 to -42.76	Yes	****	<0.0001	A-B				3 vs. 4	-32.68	-39.89 to -25.47	Yes	****	<0.0001	A-B
	3 vs. 5	-28.63	-38.49 to -18.76	Yes	***	0.0003	A-C				3 vs. 5	-28.67	-35.88 to -21.46	Yes	****	<0.0001	A-C
	4 vs. 5	24	14.13 to 33.87	Yes	***	0.0007	B-C				4 vs. 5	4.009	-3.203 to 11.22	No	ns	0.2783	B-C
	10987										FD20+10987
	ANOVA summary										ANOVA summary
	F	332.7									F	434
	P value	<0.0001									P value	<0.0001
	P value summary	****									P value summary	****
	Significant diff. among means (P < 0.05)?	Yes									Significant diff. among means (P < 0.05)?	Yes
	R square	0.9911									R square	0.9931
	Tukey's multiple comparisons test	Mean Diff.	95.00% CI of diff.	Significant?	Summary	Adjusted P Value					Tukey's multiple comparisons test	Mean Diff.	95.00% CI of diff.	Significant?	Summary	Adjusted P Value
	3 vs. 4	-51.41	-57.59 to -45.23	Yes	****	<0.0001	A-B				3 vs. 4	-54.5	-60.75 to -48.25	Yes	****	<0.0001	A-B
	3 vs. 5	-19.28	-25.46 to -13.10	Yes	***	0.0002	A-C				3 vs. 5	-49.03	-55.28 to -42.78	Yes	****	<0.0001	A-C
	4 vs. 5	32.13	25.95 to 38.30	Yes	****	<0.0001	B-C				4 vs. 5	5.472	-0.7792 to 11.72	No	ns	0.0806	B-C
	CR3022										FD20+CR3022
	ANOVA summary										ANOVA summary
	F	1.32									F	463.5
	P value	0.3349									P value	<0.0001
	P value summary	ns									P value summary	****
	Significant diff. among means (P < 0.05)?	No									Significant diff. among means (P < 0.05)?	Yes
	R square	0.3055									R square	0.9936
	Tukey's multiple comparisons test	Mean Diff.	95.00% CI of diff.	Significant?	Summary	Adjusted P Value					Tukey's multiple comparisons test	Mean Diff.	95.00% CI of diff.	Significant?	Summary	Adjusted P Value
	3 vs. 4	-5.234	-19.78 to 9.314	No	ns	0.5462	A-B				3 vs. 4	-67.74	-75.27 to -60.22	Yes	****	<0.0001	A-B
	3 vs. 5	2.278	-12.27 to 16.83	No	ns	0.8829	A-C				3 vs. 5	-61.11	-68.64 to -53.58	Yes	****	<0.0001	A-C
	4 vs. 5	7.512	-7.036 to 22.06	No	ns	0.3219	B-C				4 vs. 5	6.634	-0.8928 to 14.16	No	ns	0.0788	B-C
