# Supplementary material for: Uncovering a conserved vulnerability site in SARS‐CoV‐2 by a human antibody
Source: EMBO Mol Med. 2021 Nov 17;13(12):e14544. doi: 10.15252/emmm.202114544 (PMC8646660; doi:10.15252/emmm.202114544)
Supplement: Supplementary file 9 — Source Data for Table 2 [file EMMM-13-e14544-s008.xlsx]

## Sheet: Fig.EV 2C 
	100ul					Average	SD	50ul					Average	SD
WT	98.4438	101.556	102.341	99.6099	100	100.39	1.55834	97.2973	102.703	103.51	92.4471	107.553	100.702	5.88551
W353R	1.04899	2.33553	0.059574	0	0.037711	0.69636	1.01679	2.33553	0.059574	2.39789	1.3293	0	1.22446	1.17033
N354K	95	96.78	78.7879	77.9974	79.3776	85.5886	9.43763	82.3625	80.3625	78.3776	73.7879	75.9974	78.1776	3.40407
R355T	1.0951	1.14865	0.319149	0.123537	0.143043	0.565896	0.513573	1.14865	0.319149	1.15942	3.42556	2.59819	1.73019	1.25327
P426S	59.1354	53.1305	58.0456	53.7061	54.3563	55.6748	2.72418	58.7838	42.9787	41.0876	45.5731	48.2082	47.3263	6.94528
D428G	75.8501	65.4184	63.4289	80.3641	75.4226	72.0968	7.30121	72.973	61.0638	51.3595	57.9447	62.1476	61.0977	7.85651
L461I	107.089	92.6858	89.409	82.7048	91.1573	92.6093	8.94602	97.2973	87.4835	91.2387	89.4864	86.9433	90.4899	4.16907
K462A	118.732	115.272	132.241	110.935	118.05	119.046	7.98789	118.919	110.574	110.935	108.097	118.05	113.315	4.85364
K462E	53.487	58.9819	58.5244	83.8752	84.7854	67.9308	15.1285	57.7703	70.8511	58.4494	68.5244	58.0105	62.7211	6.4172
P463S	43.1124	39.7893	37.9169	40.4421	41.2224	40.4966	1.90572	52.3649	29.7872	38.0665	38.195	42.4111	40.1649	8.21377
F464S	24.7694	26.3505	25.9819	27.5683	25.4876	26.0315	1.04337	19.4595	17.2766	12.0846	24.7694	15.9819	17.9144	4.67725
E465A	42.1902	33.1188	32.7677	41.7425	41.4824	38.2603	4.862	43.5811	29.5745	32.3565	22.3565	36.3142	32.8366	7.87785
E465K	5.30259	2.22352	3.62785	6.84005	7.25618	5.05004	2.12995	7.09459	5.65957	3.98792	2.89855	6.32411	5.19295	1.71973
R466A	19.7629	27.141	18.1919	22.1066	19.7659	21.3937	3.50357	12.1622	15.0426	19.7629	22.6284	27.141	19.3474	5.95476
R466I	77.5793	71.5038	76.7372	80.8843	78.6736	77.0756	3.48112	78.0405	54.2553	67.993	76.7372	58.9426	67.1937	10.5458
D467Y	1.61383	1.75676	0.12766	0.143043	0.119636	0.752186	0.853347	1.75676	0.12766	1.15942	2.65861	1.16206	1.3729	0.927503

## Sheet: Fig.EV 2D
	Concentration, nM	N354K			Average	SD	P426S			Average	SD	D428G			Average	SD	L461I			Average	SD	K462E			Average	SD
	200	99.7524	99.4805	99.6165	99.6165	0.135965	97.7062	97.732	98.7191	98.0524	0.577497	97.3585	98.283	98.283	97.9748	0.533778	95.6186	96.3918	97.0052	96.3385	0.694833	99.0248	99.5356	99.5356	99.3653	0.294928
	100	99.9161	99.5714	99.6438	99.7104	0.181739	98.4278	95.3608	97.8943	97.2277	1.63859	98.7547	98.7925	96.6667	98.0713	1.21657	97.5258	98.4536	96.9897	97.6564	0.740645	100	97.5232	97.5232	98.3488	1.42997
	50	99.7482	99.5801	98.2642	99.1975	0.812652	96.134	97.8093	95.9716	96.6383	1.01733	94.3396	94.1509	84.4103	90.9669	5.67904	96.6495	96.9072	95.7784	96.445	0.591558	99.5201	99.0557	90.5696	96.3818	5.03887
	10	42.7419	44.1558	43.5489	43.4822	0.709304	46.1216	44.0252	24.1379	38.0949	12.1325	20	6.22642	7.17949	11.1353	7.69183	27.3196	54.3814	25.76	35.8203	16.0933	35.6626	28.1928	-6.96203	18.9645	22.7615
	5	16.129	27.5093	19.8192	21.1525	5.80611	3.71517	26.935	18.4326	16.3609	11.7477	10	6.41509	12.3077	9.57426	2.96928	27.0619	27.0619	24.0619	26.0619	1.73205	14.1753	13.4021	-8.22785	6.44982	12.7171
	1	3.22581	6.3197	5.77276	5.10609	1.65118	-6.95876	7.47423	9.14948	3.22165	8.85619	4.71698	1.32075	4.61538	3.55104	1.93215	17.7835	34.5361	27.3462	26.5553	8.40425	-4.42359	-3.6193	-4.43038	-4.15776	0.46633
	0.5	7.04846	6.49351	4.77098	6.10432	1.18757	5.73771	-10.3093	9.40722	1.61187	10.4858	11.6667	15.625	8.456	11.9159	3.59099	13.6598	15.6164	14.8358	14.704	0.984961	5.76408	-4.55764	1.24249	0.816308	5.17404
	0.1	12.3348	6.75676	8.7457	9.27909	2.82702	6.4433	6.95876	7.70103	7.03436	0.632265	1.69811	7.35849	2.5641	3.87357	3.04893	3.60825	14.5206	10.2754	9.46805	5.50076	-6.65635	2.63158	23.4177	6.46432	15.399
	0.01	3.82514	4.91803	2.37159	3.70492	1.27747	13.6598	4.63917	0.257734	6.18557	6.83354	10.4167	6.45833	3.58974	6.82158	3.42793	3.0137	-0.51546	2.24912	1.58245	1.85663	4.28954	11.0919	-3.79747	3.86131	7.45389
	0.001	3.27869	2.18579	3.73224	3.06557	0.794946	13.4021	5.41237	-2.2858	5.50954	7.84438	-1.04167	3.48837	3.53429	1.99366	2.62878	4.63917	0.515464	1.57732	2.24399	2.14116	1.07239	-0.92879	-13.2911	-4.3825	7.77969
	Concentration, nM	K462A			Average	SD	P463S			Average	SD	F464S			Average	SD	E465A			Average	SD	R466A			Average	SD	R466I			Average	SD
	200	96.6265	96.6265	96.6265	96.6265	0	98.3374	97.4819	99.4313	98.4169	0.977114	99.0793	96.1637	96.1637	97.1355	1.68332	100	98.3168	98.3168	98.8779	0.971779	100	98.0415	98.0415	98.6944	1.13072	98.8293	98.8293	99.3478	99.0021	0.299391
	100	97.3494	95.9036	95.9036	96.3855	0.834727	88.421	88.421	95.5422	90.7948	4.11138	97.1867	97.1867	97.1867	97.1867	1.74047e-14	96.2376	97.6238	97.6238	97.1617	0.800288	97.8932	98.9911	98.9911	98.6251	0.633884	94.1463	94.1463	96.7391	95.0106	1.49695
	50	80	88.421	55.615	74.6787	17.0381	88.421	88.421	83.4337	86.7586	2.87943	98.133	96.4194	98.6535	97.7353	1.16893	98.8119	98.1386	90.5085	95.8197	4.61192	94.362	98.9317	76.5535	89.9491	11.8238	94.0984	92.6829	95.1087	93.9633	1.21851
	10	20.3608	32.9897	4.54545	19.2987	14.2518	48	48	43.45	46.4833	2.62694	35.2941	26.5985	29.8851	30.5925	4.39078	42.3762	35.8416	-3.38983	24.9427	24.7532	45.8219	48.9614	3.39426	32.7259	25.4504	46.7391	39.9457	27.9891	38.2246	9.49274
	5	17.8947	31.4815	3.47594	17.6174	14.0048	27.3684	37.8947	30.445	31.9027	5.41245	16.5138	36.5729	12.8079	21.9648	12.7859	39.604	24.1584	-3.05085	20.2372	21.5961	35.3116	38.75	8.61619	27.5593	16.495	35.0543	20.9239	22.5543	26.1775	7.73065
	1	4.74227	9.48454	7.21925	7.14869	2.37192	12.0482	2.6506	7.3494	7.3494	4.69879	22.7621	11.7647	17.0772	17.2013	5.49977	10.4951	8.51485	10.5085	9.83946	1.14716	23.4421	13.0564	10.705	15.7345	6.77777	19.0217	26.087	17.663	20.9239	4.52264
	0.5	-9.27835	-2.26804	-5.7732	-5.7732	3.50516	8.42105	15.7895	11.2376	11.816	3.71811	12.532	15.3453	7.2475	11.7082	4.11125	5.14851	9.10891	7.12871	7.12871	1.9802	16.0237	15.4303	15.727	15.727	0.296735	19.2935	16.0326	6.95652	14.0942	6.39282
	0.1	-15.7518	-2.86396	2.94118	-5.22486	9.56751	18.9474	-17.8947	1.5385	0.863723	18.4303	18.9258	9.20716	23.3169	17.15	7.22056	3.9604	-7.52475	-3.72881	-2.43105	5.85152	7.8125	7.1875	12.2715	9.09051	2.77252	13.913	0	8.72283	7.54529	7.03087
	0.01	0	1.68675	-0.80214	0.294869	1.27037	6.66667	-13.6842	3.4672	-1.18344	10.9435	5.11509	5.6266	19.376	10.0392	8.08994	9.10891	1.9802	16.2712	9.1201	7.1455	8.75	6.66667	0.78329	5.39999	4.13164	6.57609	10.8696	2.3098	6.58516	4.27989
	0.001	6.26506	-17.3196	5.88235	-1.72406	13.5075	5.26316	-10.5263	2.3348	-0.976114	8.39931	4.34783	18.4143	18.2266	13.6629	8.06765	-3.26409	5.26316	-19.322	-5.77431	12.4833	-8.30861	-3.26409	7.5718	-1.33363	8.1143	-10.0543	14.6739	3.28804	2.63589	12.377
